# Supplementary material for: Genome-Wide Identification, Characterization and Expression Profiling of the CONSTANS-like Genes in Potato (Solanum tuberosum L.)
Source: Genes (Basel). 2023 May 28;14(6):1174. doi: 10.3390/genes14061174 (PMC10297873; doi:10.3390/genes14061174)
Supplement: Supplementary file 1 [file genes-14-01174-s001.zip]

Archive with 5 entries (5 files):
- Figure S1. COL amino acid sequence alignment of S. tuberosum.pdf
- Figure S2. Chromosome distribution of COL genes in S. tuberosum.pdf
- Figure S3. Syntenic relationships of the COL genes within S. tuberosum.pdf
- Figure S4. Distribution of cis-elements in the promoter regions of StCOL genes.pdf
- Table S1. Information of primer sequence.pdf
